# Supplementary material for: Multi‐surveyor capture‐mark‐recapture as a powerful tool for butterfly population monitoring in the pre‐imaginal stage
Source: Ecol Evol. 2022 Jul 31;12(8):e9140. doi: 10.1002/ece3.9140 (PMC9339765; doi:10.1002/ece3.9140)
Supplement: Supplementary file 1 — Appendix S1 [file ECE3-12-e9140-s001.xlsx]

## Sheet: Metadata
Raw data files accompanying "Multi-surveyor capture-mark-recapture as a powerful tool for butterfly monitoring in the pre-imaginal stage"
Heiko Hinneberg, Jörg Döring, Gabriel Hermann, Gregor Markl, Jennifer Theobald, Ines Aust, Thomas Bamann, Ralf Bertscheit, Daniela Budach, Jana Niedermayer, Alicia Rissi, Thomas Gottschalk
sheet 2: Input data for the closed-population CMR analysis with RMark; Rows represent different hibernacula with their ID given in the first column. The second column shows species membership (Limenitis reducta/Limenitis camilla/empty hibernaculum). Columns "S1"-"S13" represent the different surveyors; entries of 1 and 0 indicate detection and non-detection, dots "." indicate missing sampling occ…
sheet 3: Capture histories for Limenitis hibernacula in plot A; Input for the removal analysis.
sheet 4: Capture histories for Limenitis hibernacula in plot B; Input for the removal analysis.
sheet 5: Capture histories for Limenitis hibernacula in plot C; Input for the removal analysis.
sheet 6: Realized and maximum possible detections per hibernaculum; Input for the assumption check "equal detectability".
sheet 7: Results of reduced effort population estimation; "Surveyor": number of surveyors included in the analysis; "Code": IDs of surveyors included; "estimate, SE, lcl, ucl": Reduced-effort population estimate with SE and 95% condifence bounds; "full_effort_estimate": Population estimate from full-effort CMR; "rel_error": Accuracy of the reduced-effort population estimate; "rel_CIwidth": Precis…
sheet 8: Overview surveyor experience.

## Sheet: RMark_Input
ID	species	S1	S2	S3	S4	S5	S6	S7	S8	S9	S10	S11	S12	S13	plot
M20141	reducta	1	0	.	.	0	0	0	0	0	0	.	0	0	A
M20142	reducta	1	0	.	.	0	0	1	1	0	1	.	1	0	A
M20143	reducta	1	0	.	.	0	0	0	0	0	0	.	1	0	A
M20144	reducta	1	1	.	.	0	0	0	0	0	1	.	0	0	A
M20145	reducta	1	0	.	.	0	1	0	0	1	1	.	0	0	A
M20146	empty	1	0	.	.	0	0	1	0	1	1	.	0	1	A
M20147	empty	1	0	.	.	0	0	1	1	0	1	.	1	0	A
M20148	reducta	1	0	.	.	1	1	1	1	0	1	.	0	1	A
M20149	reducta	1	0	.	.	0	0	0	0	0	0	.	0	0	A
M20150	reducta	1	1	.	.	0	0	0	0	0	1	.	1	0	A
M20151	empty	1	0	.	.	0	1	0	1	0	1	.	1	1	A
M20152	empty	1	0	.	.	0	0	1	0	0	0	.	0	0	A
M20153	empty	1	0	.	.	0	0	1	0	0	0	.	1	0	A
M20154	empty	1	1	.	.	0	1	0	0	0	0	.	0	0	A
M20155	empty	1	0	.	.	0	0	0	0	0	0	.	0	0	A
M20156	empty	0	1	.	.	0	1	0	0	1	0	.	0	0	A
M20157	empty	0	1	.	.	0	0	0	0	1	0	.	0	0	A
M20158	reducta	0	1	.	.	0	0	0	0	0	0	.	1	0	A
M20159	reducta	0	0	.	.	1	1	1	0	0	1	.	0	0	A
M20160	empty	0	0	.	.	1	0	1	1	0	0	.	1	0	A
M20161	camilla	0	0	.	.	0	0	1	0	0	0	.	0	0	A
M20162	empty	0	0	.	.	0	1	1	0	0	1	.	0	0	A
M20163	empty	0	0	.	.	0	0	1	0	0	0	.	0	0	A
M20164	empty	0	0	.	.	0	1	0	0	0	0	.	0	0	A
M20165	reducta	0	0	.	.	0	1	0	0	0	0	.	0	1	A
M20166	camilla	0	0	.	.	0	1	0	0	0	0	.	0	0	A
M20167	reducta	0	0	.	.	0	0	0	1	0	0	.	0	0	A
M20168	empty	0	0	.	.	0	0	0	0	1	0	.	0	0	A
M20169	reducta	0	0	.	.	0	0	0	0	0	1	.	0	0	A
M20170	empty	0	0	.	.	0	0	0	0	0	1	.	1	0	A
M20172	empty	0	0	.	.	0	0	0	0	1	0	.	0	0	A
M20124	reducta	1	1	.	0	.	1	1	0	.	0	.	0	0	B
M20125	reducta	1	0	.	0	.	0	0	0	.	0	.	0	0	B
M20126	reducta	1	0	.	0	.	1	1	0	.	0	.	0	0	B
M20127	empty	1	0	.	0	.	0	1	0	.	0	.	1	0	B
M20128	reducta	1	1	.	0	.	0	1	1	.	0	.	0	0	B
M20129	reducta	1	0	.	0	.	0	0	0	.	0	.	1	0	B
M20130	empty	1	1	.	0	.	0	0	0	.	0	.	1	0	B
M20131	empty	1	0	.	0	.	0	0	0	.	0	.	0	0	B
M20132	reducta	1	1	.	0	.	1	1	1	.	0	.	1	0	B
M20133	reducta	1	0	.	0	.	0	0	0	.	0	.	0	0	B
M20134	empty	0	1	.	0	.	0	1	1	.	1	.	0	0	B
M20135	empty	0	0	.	1	.	1	1	0	.	1	.	0	0	B
M20136	empty	0	0	.	0	.	0	1	1	.	1	.	1	0	B
M20137	reducta	0	0	.	0	.	0	0	1	.	0	.	0	0	B
M20138	reducta	0	0	.	0	.	0	1	0	.	0	.	0	0	B
M20139	empty	0	0	.	0	.	0	1	0	.	0	.	0	0	B
M20140	reducta	0	0	.	0	.	0	0	0	.	0	.	1	0	B
M2001	reducta	1	0	0	.	.	0	0	1	0	.	1	0	0	C
M2096	reducta	1	0	0	.	.	0	0	0	0	.	0	0	0	C
M2097	reducta	1	1	1	.	.	1	0	0	0	.	1	0	0	C
M2098	reducta	1	1	0	.	.	1	0	1	0	.	0	0	0	C
M2099	reducta	1	1	0	.	.	1	0	0	0	.	1	0	1	C
M20100	empty	1	0	0	.	.	1	0	0	0	.	0	0	0	C
M20101	empty	1	0	0	.	.	1	0	1	0	.	0	0	0	C
M20102	reducta	1	0	0	.	.	0	0	0	0	.	0	0	0	C
M20103	empty	1	1	0	.	.	1	0	1	0	.	0	1	0	C
M20104	empty	1	1	0	.	.	0	1	1	0	.	0	0	0	C
M20106	reducta	1	0	1	.	.	1	0	1	0	.	0	0	0	C
M20107	empty	1	0	1	.	.	0	1	0	0	.	0	0	0	C
M20108	reducta	1	0	0	.	.	0	0	0	0	.	0	0	0	C
M20109	reducta	1	1	0	.	.	0	0	1	0	.	0	0	0	C
M20110	reducta	1	1	0	.	.	0	1	1	0	.	0	0	0	C
M20111	reducta	0	1	1	.	.	0	1	1	1	.	0	0	0	C
M20112	empty	0	1	1	.	.	0	0	0	0	.	1	1	0	C
M20113	empty	0	1	0	.	.	0	0	0	0	.	0	0	0	C
M20114	reducta	0	1	0	.	.	1	0	0	1	.	0	0	0	C
M20115	reducta	0	1	0	.	.	1	1	0	0	.	1	0	0	C
M20116	empty	0	1	0	.	.	0	0	1	0	.	0	0	0	C
M20117	reducta	0	0	1	.	.	1	0	0	0	.	0	0	0	C
M20118	reducta	0	0	0	.	.	1	1	0	1	.	0	1	0	C
M20119	empty	0	0	0	.	.	1	0	0	0	.	1	0	0	C
M20121	empty	0	1	0	.	.	0	1	0	0	.	0	0	0	C
M20122	reducta	0	0	0	.	.	0	1	0	1	.	0	0	1	C
M20123	empty	0	0	0	.	.	0	0	0	1	.	0	0	0	C

## Sheet: CH_plotA
ID	species	S1	S2	S5	S6	S7	S8	S9	S10	S12	S13
M20141	reducta	1	0	0	0	0	0	0	0	0	0
M20142	reducta	1	0	0	0	1	1	0	1	1	0
M20143	reducta	1	0	0	0	0	0	0	0	1	0
M20144	reducta	1	1	0	0	0	0	0	1	0	0
M20145	reducta	1	0	0	1	0	0	1	1	0	0
M20146	empty	1	0	0	0	1	0	1	1	0	1
M20147	empty	1	0	0	0	1	1	0	1	1	0
M20148	reducta	1	0	1	1	1	1	0	1	0	1
M20149	reducta	1	0	0	0	0	0	0	0	0	0
M20150	reducta	1	1	0	0	0	0	0	1	1	0
M20151	empty	1	0	0	1	0	1	0	1	1	1
M20152	empty	1	0	0	0	1	0	0	0	0	0
M20153	empty	1	0	0	0	1	0	0	0	1	0
M20154	empty	1	1	0	1	0	0	0	0	0	0
M20155	empty	1	0	0	0	0	0	0	0	0	0
M20156	empty	0	1	0	1	0	0	1	0	0	0
M20157	empty	0	1	0	0	0	0	1	0	0	0
M20158	reducta	0	1	0	0	0	0	0	0	1	0
M20159	reducta	0	0	1	1	1	0	0	1	0	0
M20160	empty	0	0	1	0	1	1	0	0	1	0
M20161	camilla	0	0	0	0	1	0	0	0	0	0
M20162	empty	0	0	0	1	1	0	0	1	0	0
M20163	empty	0	0	0	0	1	0	0	0	0	0
M20164	empty	0	0	0	1	0	0	0	0	0	0
M20165	reducta	0	0	0	1	0	0	0	0	0	1
M20166	camilla	0	0	0	1	0	0	0	0	0	0
M20167	reducta	0	0	0	0	0	1	0	0	0	0
M20168	empty	0	0	0	0	0	0	1	0	0	0
M20169	reducta	0	0	0	0	0	0	0	1	0	0
M20170	empty	0	0	0	0	0	0	0	1	1	0
M20172	empty	0	0	0	0	0	0	1	0	0	0

## Sheet: CH_plotB
ID	species	S1	S2	S4	S6	S7	S8	S10	S12	S13
M20124	reducta	1	1	0	1	1	0	0	0	0
M20125	reducta	1	0	0	0	0	0	0	0	0
M20126	reducta	1	0	0	1	1	0	0	0	0
M20127	empty	1	0	0	0	1	0	0	1	0
M20128	reducta	1	1	0	0	1	1	0	0	0
M20129	reducta	1	0	0	0	0	0	0	1	0
M20130	empty	1	1	0	0	0	0	0	1	0
M20131	empty	1	0	0	0	0	0	0	0	0
M20132	reducta	1	1	0	1	1	1	0	1	0
M20133	reducta	1	0	0	0	0	0	0	0	0
M20134	empty	0	1	0	0	1	1	1	0	0
M20135	empty	0	0	1	1	1	0	1	0	0
M20136	empty	0	0	0	0	1	1	1	1	0
M20137	reducta	0	0	0	0	0	1	0	0	0
M20138	reducta	0	0	0	0	1	0	0	0	0
M20139	empty	0	0	0	0	1	0	0	0	0
M20140	reducta	0	0	0	0	0	0	0	1	0

## Sheet: CH_plotC
ID	species	S1	S2	S3	S6	S7	S8	S9	S11	S12	S13
M2001	reducta	1	0	0	0	0	1	0	1	0	0
M2096	reducta	1	0	0	0	0	0	0	0	0	0
M2097	reducta	1	1	1	1	0	0	0	1	0	0
M2098	reducta	1	1	0	1	0	1	0	0	0	0
M2099	reducta	1	1	0	1	0	0	0	1	0	1
M20100	empty	1	0	0	1	0	0	0	0	0	0
M20101	empty	1	0	0	1	0	1	0	0	0	0
M20102	reducta	1	0	0	0	0	0	0	0	0	0
M20103	empty	1	1	0	1	0	1	0	0	1	0
M20104	empty	1	1	0	0	1	1	0	0	0	0
M20106	reducta	1	0	1	1	0	1	0	0	0	0
M20107	empty	1	0	1	0	1	0	0	0	0	0
M20108	reducta	1	0	0	0	0	0	0	0	0	0
M20109	reducta	1	1	0	0	0	1	0	0	0	0
M20110	reducta	1	1	0	0	1	1	0	0	0	0
M20111	reducta	0	1	1	0	1	1	1	0	0	0
M20112	empty	0	1	1	0	0	0	0	1	1	0
M20113	empty	0	1	0	0	0	0	0	0	0	0
M20114	reducta	0	1	0	1	0	0	1	0	0	0
M20115	reducta	0	1	0	1	1	0	0	1	0	0
M20116	empty	0	1	0	0	0	1	0	0	0	0
M20117	reducta	0	0	1	1	0	0	0	0	0	0
M20118	reducta	0	0	0	1	1	0	1	0	1	0
M20119	empty	0	0	0	1	0	0	0	1	0	0
M20121	empty	0	1	0	0	1	0	0	0	0	0
M20122	reducta	0	0	0	0	1	0	1	0	0	1
M20123	empty	0	0	0	0	0	0	1	0	0	0

## Sheet: detections_per_hibernaculum
plot	realized detections	possible detections
A	1	10
A	5	10
A	2	10
A	3	10
A	4	10
A	5	10
A	5	10
A	7	10
A	1	10
A	4	10
A	6	10
A	2	10
A	3	10
A	3	10
A	1	10
A	3	10
A	2	10
A	2	10
A	4	10
A	4	10
A	1	10
A	3	10
A	1	10
A	1	10
A	2	10
A	1	10
A	1	10
A	1	10
A	1	10
A	2	10
A	1	10
B	4	9
B	1	9
B	3	9
B	3	9
B	4	9
B	2	9
B	3	9
B	1	9
B	6	9
B	1	9
B	4	9
B	4	9
B	4	9
B	1	9
B	1	9
B	1	9
B	1	9
C	3	10
C	1	10
C	5	10
C	4	10
C	5	10
C	2	10
C	3	10
C	1	10
C	5	10
C	4	10
C	4	10
C	3	10
C	1	10
C	3	10
C	4	10
C	5	10
C	4	10
C	1	10
C	3	10
C	4	10
C	2	10
C	2	10
C	4	10
C	2	10
C	2	10
C	3	10
C	1	10

## Sheet: ReducedEffort_Overview
surveyor	plot	estimate	se	lcl	ucl	Code	full_effort_estimate	rel_error	rel_CIwidth	validSE	method
1	A	29.28	NA	24.059	37.5099	1	32.2069	0.0908787	0.459387	NA	surveyor-specific
1	A	18.7392	NA	13.8756	26.6064	2	32.2069	0.418162	0.679368	NA	surveyor-specific
1	A	30.0307	NA	22.4393	42.2551	3	32.2069	0.0675678	0.659851	NA	surveyor-specific
1	A	29.6165	NA	22.6855	40.6585	4	32.2069	0.080429	0.606855	NA	surveyor-specific
1	A	22.3085	NA	15.8448	33.0162	5	32.2069	0.307336	0.769724	NA	surveyor-specific
1	A	40.0471	NA	27.224	63.6708	6	32.2069	0.243432	0.910099	NA	surveyor-specific
1	B	19.52	NA	16.0394	25.0066	1	17.852	0.0934362	0.459387	NA	surveyor-specific
1	B	15.616	NA	11.563	22.172	2	17.852	0.125251	0.679368	NA	surveyor-specific
1	B	12.0123	NA	8.97572	16.902	3	17.852	0.327116	0.659851	NA	surveyor-specific
1	B	26.9241	NA	20.6232	36.9623	4	17.852	0.508188	0.606855	NA	surveyor-specific
1	B	18.5905	NA	13.204	27.5135	5	17.852	0.0413678	0.769724	NA	surveyor-specific
1	B	10.0118	NA	6.80601	15.9177	6	17.852	0.439178	0.910099	NA	surveyor-specific
1	C	29.28	NA	24.059	37.5099	1	28.0211	0.0449267	0.459387	NA	surveyor-specific
1	C	43.7248	NA	32.3763	62.0815	2	28.0211	0.560424	0.679368	NA	surveyor-specific
1	C	36.0369	NA	26.9271	50.7061	3	28.0211	0.286064	0.659851	NA	surveyor-specific
1	C	21.5393	NA	16.4986	29.5698	4	28.0211	0.231318	0.606855	NA	surveyor-specific
1	C	37.1809	NA	26.408	55.027	5	28.0211	0.326891	0.769724	NA	surveyor-specific
1	A	42.4618	NA	NA	NA	1	32.2069	0.318409	NA	NA	group-specific
1	A	16.9847	NA	NA	NA	2	32.2069	0.472636	NA	NA	group-specific
1	A	28.3079	NA	NA	NA	3	32.2069	0.121061	NA	NA	group-specific
1	A	31.1387	NA	NA	NA	4	32.2069	0.0331669	NA	NA	group-specific
1	A	16.9847	NA	NA	NA	5	32.2069	0.472636	NA	NA	group-specific
1	A	33.9695	NA	NA	NA	6	32.2069	0.054727	NA	NA	group-specific
1	B	28.3079	NA	NA	NA	1	17.852	0.585703	NA	NA	group-specific
1	B	14.1539	NA	NA	NA	2	17.852	0.207149	NA	NA	group-specific
1	B	11.3232	NA	NA	NA	3	17.852	0.365719	NA	NA	group-specific
1	B	28.3079	NA	NA	NA	4	17.852	0.585703	NA	NA	group-specific
1	B	14.1539	NA	NA	NA	5	17.852	0.207149	NA	NA	group-specific
1	B	8.49237	NA	NA	NA	6	17.852	0.524289	NA	NA	group-specific
1	C	42.4618	NA	NA	NA	1	28.0211	0.515354	NA	NA	group-specific
1	C	39.6311	NA	NA	NA	2	28.0211	0.41433	NA	NA	group-specific
1	C	33.9695	NA	NA	NA	3	28.0211	0.212283	NA	NA	group-specific
1	C	22.6463	NA	NA	NA	4	28.0211	0.191811	NA	NA	group-specific
1	C	28.3079	NA	NA	NA	5	28.0211	0.0102359	NA	NA	group-specific
2	A	36.75	15.1554	22.6711	93.263	1-2	32.2069	0.14106	1.92087	yes	CMR2
2	A	39.0625	13.2812	25.9793	86.5225	1-3	32.2069	0.212862	1.54991	yes	CMR2
2	A	28.1667	6.19177	22.1797	50.5974	1-4	32.2069	0.125446	1.00891	yes	CMR2
2	A	27.5625	8.53125	19.6335	59.3639	1-5	32.2069	0.144205	1.44147	yes	CMR2
2	A	22.7813	3.28142	19.8707	35.4216	1-6	32.2069	0.292659	0.682619	yes	CMR2
2	A	32	16.9706	17.7708	99.9229	2-3	32.2069	0.00642379	2.56725	yes	CMR2
2	A	1.59103e+09	6.63701e+09	5.61056e+07	4.51184e+10	2-4	32.2069	4.94004e+07	28.3226	no	CMR2
2	A	1.62473e+10	3.70947e+10	1.14908e+09	2.29728e+11	2-5	32.2069	5.04467e+08	14.0687	no	CMR2
2	A	40.5	22.2739	21.3517	128.161	2-6	32.2069	0.257495	2.63728	yes	CMR2
2	A	36.75	15.1554	22.6711	93.263	3-4	32.2069	0.14106	1.92087	yes	CMR2
2	A	32	16.9706	17.7708	99.9229	3-5	32.2069	0.00642381	2.56725	yes	CMR2
2	A	24.2	5.90322	18.7659	46.3558	3-6	32.2069	0.248608	1.14008	yes	CMR2
2	A	18.0625	4.78125	14.0584	37.2143	4-5	32.2069	0.439173	1.28199	yes	CMR2
2	A	22.0417	4.30362	18.1826	38.4944	4-6	32.2069	0.315623	0.921521	yes	CMR2
2	A	20.25	5.625	15.381	42.2848	5-6	32.2069	0.371253	1.32858	yes	CMR2
2	B	14.0625	3.28125	11.5518	27.9962	1-2	17.852	0.212271	1.16938	yes	CMR2
2	B	16.3333	5.3886	12.0305	38.6033	1-3	17.852	0.0850678	1.62691	yes	CMR2
2	B	20	4.47214	16.1127	37.4685	1-4	17.852	0.120325	1.06779	yes	CMR2
2	B	28.125	14.5841	16.087	87.107	1-5	17.852	0.575457	2.52516	yes	CMR2
2	B	2.0144e+06	1.38382e+08	6748.05	6.02482e+08	1-6	17.852	112838	299.085	no	CMR2
2	B	10.125	3.97748	7.45651	28.3918	2-3	17.852	0.432835	2.06768	yes	CMR2
2	B	14.0625	3.28125	11.5518	27.9962	2-4	17.852	0.212271	1.16938	yes	CMR2
2	B	8.33333	1.9245	7.1666	17.6708	2-5	17.852	0.533198	1.2605	yes	CMR2
2	B	16	12	8.24125	72.2567	2-6	17.852	0.10374	4.00097	yes	CMR2
2	B	12.25	2.625	10.3658	23.8411	3-4	17.852	0.313801	1.10003	yes	CMR2
2	B	20.25	15.75	9.76733	92.9089	3-5	17.852	0.134329	4.10576	yes	CMR2
2	B	12.25	8.75	6.81123	54.1519	3-6	17.852	0.313801	3.86454	yes	CMR2
2	B	14.0625	3.28125	11.5518	27.9962	4-5	17.852	0.212271	1.16938	yes	CMR2
2	B	14.0833	4.37824	10.7351	32.6817	4-6	17.852	0.211104	1.55834	yes	CMR2
2	B	8	2.82843	6.25635	21.6038	5-6	17.852	0.55187	1.91843	yes	CMR2
2	C	30.0357	5.87195	24.2296	50.961	1-2	28.0211	0.0718972	0.889984	yes	CMR2
2	C	26.0357	4.73805	21.5521	43.4708	1-3	28.0211	0.0708524	0.84187	yes	CMR2
2	C	44.0833	18.812	26.2264	113.153	1-4	28.0211	0.573221	1.97187	yes	CMR2
2	C	19.5312	2.48592	17.5057	29.6709	1-5	28.0211	0.30298	0.622858	yes	CMR2
2	C	28.1667	6.19177	22.1797	50.5974	2-3	28.0211	0.00519576	1.00891	yes	CMR2
2	C	24.2	5.90322	18.7659	46.3558	2-4	28.0211	0.136364	1.14008	yes	CMR2
2	C	20.5714	3.2397	17.7821	33.3085	2-5	28.0211	0.265859	0.754756	yes	CMR2
2	C	50	28.2843	25.2175	159.878	3-4	28.0211	0.784371	2.69321	yes	CMR2
2	C	30.25	9.625	21.1471	65.6826	3-5	28.0211	0.0795445	1.47225	yes	CMR2
2	C	27	10.3923	17.7695	66.9942	4-5	28.0211	0.0364396	1.82314	yes	CMR2
3	A	34.2116	7.28318	26.5043	58.8703	1-2-3	32.2069	0.0622462	0.94605	yes	CMR3
3	A	32.2565	6.0908	25.8569	52.9915	1-2-4	32.2069	0.00154042	0.841212	yes	CMR3
3	A	28.1131	6.00899	22.2196	49.6555	1-2-5	32.2069	0.127108	0.97591	yes	CMR3
3	A	27.5237	3.98488	23.5533	41.6438	1-2-6	32.2069	0.145408	0.657269	yes	CMR3
3	A	30.978	4.58547	26.1565	46.5796	1-3-4	32.2069	0.038155	0.659275	yes	CMR3
3	A	34.2116	7.28318	26.5043	58.8703	1-3-5	32.2069	0.0622462	0.94605	yes	CMR3
3	A	27.4609	3.24783	24.2425	39.0161	1-3-6	32.2069	0.14736	0.53799	yes	CMR3
3	A	25.6767	3.55561	22.2446	38.5735	1-4-5	32.2069	0.202758	0.635944	yes	CMR3
3	A	24.8283	2.34332	22.6857	33.6653	1-4-6	32.2069	0.229101	0.442222	yes	CMR3
3	A	24.8831	3.06943	21.9911	36.2134	1-5-6	32.2069	0.227399	0.571565	yes	CMR3
3	A	44.2146	14.5143	28.9041	93.4768	2-3-4	32.2069	0.372829	1.46044	yes	CMR3
3	A	36.5367	13.4744	23.1716	84.4421	2-3-5	32.2069	0.134438	1.67696	yes	CMR3
3	A	24.7703	4.27348	20.5788	40.0903	2-3-6	32.2069	0.2309	0.787697	yes	CMR3
3	A	39.4932	14.6986	24.7973	91.4432	2-4-5	32.2069	0.226236	1.68753	yes	CMR3
3	A	30.5046	6.3684	23.8812	52.354	2-4-6	32.2069	0.0528553	0.933395	yes	CMR3
3	A	27.3693	6.87629	20.5879	51.921	2-5-6	32.2069	0.150203	1.14483	yes	CMR3
3	A	26.3716	5.2508	21.1003	44.8733	3-4-5	32.2069	0.18118	0.901461	yes	CMR3
3	A	28.7327	4.5362	24.0297	44.3333	3-4-6	32.2069	0.107872	0.706638	yes	CMR3
3	A	24.7703	4.27348	20.5788	40.0903	3-5-6	32.2069	0.2309	0.787697	yes	CMR3
3	A	21.1395	2.68183	18.7358	31.3955	4-5-6	32.2069	0.343634	0.598865	yes	CMR3
3	B	13.6159	1.92764	12.2556	22.2142	1-2-3	17.852	0.237288	0.731394	yes	CMR3
3	B	17.0711	2.06586	15.4063	25.5582	1-2-4	17.852	0.0437427	0.59469	yes	CMR3
3	B	15.5622	2.58487	13.4959	26.2375	1-2-5	17.852	0.128263	0.818751	yes	CMR3
3	B	17.2621	4.04497	13.8861	33.5013	1-2-6	17.852	0.0330425	1.13632	yes	CMR3
3	B	17.4536	2.36028	15.5021	26.9889	1-3-4	17.852	0.0223169	0.658131	yes	CMR3
3	B	20	5.16398	15.3944	39.8166	1-3-5	17.852	0.120325	1.22111	yes	CMR3
3	B	18.9139	5.52478	14.2521	40.9326	1-3-6	17.852	0.0594838	1.41063	yes	CMR3
3	B	19.3513	2.9088	16.7715	30.5572	1-4-5	17.852	0.0839892	0.712386	yes	CMR3
3	B	17.9057	2.71385	15.6154	28.7204	1-4-6	17.852	0.00300998	0.73189	yes	CMR3
3	B	22.0493	6.93387	15.8689	48.6687	1-5-6	17.852	0.235117	1.48757	yes	CMR3
3	B	11.5936	1.02805	11.0591	16.9658	2-3-4	17.852	0.350567	0.509479	yes	CMR3
3	B	11.217	2.43179	9.38836	21.6558	2-3-5	17.852	0.371666	1.09365	yes	CMR3
3	B	10.2926	2.62153	8.38192	21.7627	2-3-6	17.852	0.423444	1.30003	yes	CMR3
3	B	13.2701	1.6004	12.1879	20.5871	2-4-5	17.852	0.25666	0.632948	yes	CMR3
3	B	11.7473	1.21846	11.0802	17.9651	2-4-6	17.852	0.34196	0.586088	yes	CMR3
3	B	9.40512	1.78404	8.20589	17.5894	2-5-6	17.852	0.47316	0.997706	yes	CMR3
3	B	11.5936	1.02805	11.0591	16.9658	3-4-5	17.852	0.350567	0.509479	yes	CMR3
3	B	10	3.13416e-05	10	10	3-4-6	17.852	0.439837	6.13548e-07	no	CMR3
3	B	10.2926	2.62153	8.38192	21.7627	3-5-6	17.852	0.423444	1.30003	yes	CMR3
3	B	11.7473	1.21846	11.0802	17.9651	4-5-6	17.852	0.34196	0.586088	yes	CMR3
3	C	29.544	3.19965	26.31	40.7614	1-2-3	28.0211	0.0543479	0.489148	yes	CMR3
3	C	29.64	3.88291	25.6637	43.1194	1-2-4	28.0211	0.0577747	0.588923	yes	CMR3
3	C	24.3357	2.05544	22.5294	32.3045	1-2-5	28.0211	0.131521	0.401675	yes	CMR3
3	C	28.839	4.04951	24.7097	42.9418	1-3-4	28.0211	0.0291883	0.632204	yes	CMR3
3	C	25.247	2.59471	22.819	34.8724	1-3-5	28.0211	0.0990014	0.477417	yes	CMR3
3	C	25.1981	3.2347	22.1014	37.0016	1-4-5	28.0211	0.100744	0.591322	yes	CMR3
3	C	27.2185	3.73427	23.4798	40.4032	2-3-4	28.0211	0.0286425	0.621762	yes	CMR3
3	C	23.8342	2.3684	21.6807	32.8008	2-3-5	28.0211	0.149419	0.466562	yes	CMR3
3	C	23.7342	2.97531	20.945	34.7568	2-4-5	28.0211	0.152986	0.581936	yes	CMR3
3	C	29.241	5.53096	23.494	48.2309	3-4-5	28.0211	0.0435377	0.845963	yes	CMR3
4	A	32.5906	4.12588	28.1352	46.3429	1-2-3-4	32.2069	0.011913	0.558679	yes	CMR4
4	A	34.3273	5.66536	28.1099	52.9746	1-2-3-5	32.2069	0.0658385	0.724339	yes	CMR4
4	A	29.5634	3.13954	26.3471	40.459	1-2-3-6	32.2069	0.082077	0.477341	yes	CMR4
4	A	30.2139	4.08764	25.9184	44.1279	1-2-4-5	32.2069	0.0618797	0.602685	yes	CMR4
4	A	29.0816	2.88705	26.1713	39.2231	1-2-4-6	32.2069	0.0970391	0.448802	yes	CMR4
4	A	29.3972	3.65358	25.6194	41.988	1-2-5-6	32.2069	0.08724	0.556808	yes	CMR4
4	A	30.1528	3.44355	26.5661	41.954	1-3-4-5	32.2069	0.0637765	0.510331	yes	CMR4
4	A	29.6226	2.60356	27.0227	38.8327	1-3-4-6	32.2069	0.0802396	0.398684	yes	CMR4
4	A	29.5634	3.13954	26.3471	40.459	1-3-5-6	32.2069	0.082077	0.477341	yes	CMR4
4	A	25.3588	2.00177	23.5569	32.9911	1-4-5-6	32.2069	0.212629	0.37203	yes	CMR4
4	A	34.0436	6.68635	26.6933	56.0222	2-3-4-5	32.2069	0.0570292	0.861509	yes	CMR4
4	A	30.2047	3.99418	25.9566	43.6757	2-3-4-6	32.2069	0.0621679	0.586633	yes	CMR4
4	A	26.2491	3.66847	22.525	39.0678	2-3-5-6	32.2069	0.184985	0.630226	yes	CMR4
4	A	27.9921	4.02469	23.812	41.8149	2-4-5-6	32.2069	0.130866	0.643142	yes	CMR4
4	A	27.7866	3.2997	24.4101	39.248	3-4-5-6	32.2069	0.137246	0.533992	yes	CMR4
4	B	16.2574	1.42887	15.211	22.4915	1-2-3-4	17.852	0.0893219	0.447821	yes	CMR4
4	B	16.2675	2.19864	14.4598	25.1825	1-2-3-5	17.852	0.0887581	0.65915	yes	CMR4
4	B	14.9046	2.01716	13.348	23.4248	1-2-3-6	17.852	0.1651	0.676085	yes	CMR4
4	B	17.7429	1.74716	16.3399	24.9373	1-2-4-5	17.852	0.00611009	0.484557	yes	CMR4
4	B	16.4317	1.56523	15.2518	23.1405	1-2-4-6	17.852	0.0795596	0.480094	yes	CMR4
4	B	16.6949	2.52087	14.5697	26.7477	1-2-5-6	17.852	0.0648126	0.729443	yes	CMR4
4	B	17.9949	1.92655	16.4064	25.792	1-3-4-5	17.852	0.00800666	0.521571	yes	CMR4
4	B	16.6579	1.73906	15.3064	23.9708	1-3-4-6	17.852	0.0668864	0.52014	yes	CMR4
4	B	17.2952	2.97018	14.7269	28.9384	1-3-5-6	17.852	0.0311883	0.821706	yes	CMR4
4	B	18.275	2.12605	16.4815	26.7496	1-4-5-6	17.852	0.0236961	0.56187	yes	CMR4
4	B	12.6693	1.01012	12.0791	17.6633	2-3-4-5	17.852	0.290311	0.440768	yes	CMR4
4	B	11.3645	0.732769	11.0301	15.4092	2-3-4-6	17.852	0.363405	0.38533	yes	CMR4
4	B	10.0882	1.38954	9.15834	16.4789	2-3-5-6	17.852	0.434896	0.725655	yes	CMR4
4	B	12.7936	1.13383	12.1004	18.2708	2-4-5-6	17.852	0.28335	0.482303	yes	CMR4
4	B	11.3645	0.732769	11.0301	15.4092	3-4-5-6	17.852	0.363405	0.38533	yes	CMR4
4	C	29.1309	2.35818	26.8415	37.6486	1-2-3-4	28.0211	0.0396076	0.370983	yes	CMR4
4	C	27.0325	1.77359	25.4651	33.8819	1-2-3-5	28.0211	0.0352787	0.311357	yes	CMR4
4	C	26.2656	1.9278	24.5333	33.6248	1-2-4-5	28.0211	0.0626478	0.346138	yes	CMR4
4	C	26.9171	2.28613	24.7515	35.3233	1-3-4-5	28.0211	0.0393983	0.392755	yes	CMR4
4	C	25.5684	2.10642	23.6298	33.4752	2-3-4-5	28.0211	0.0875279	0.385061	yes	CMR4
5	A	32.1339	3.29919	28.6217	43.2528	1-2-3-4-5	32.2069	0.00226544	0.455316	yes	CMR5
5	A	31.8098	2.62064	29.1248	40.9039	1-2-3-4-6	32.2069	0.0123289	0.370296	yes	CMR5
5	A	31.6384	3.06028	28.4278	42.0685	1-2-3-5-6	32.2069	0.0176523	0.431146	yes	CMR5
5	A	29.3622	2.45173	26.9349	38.0911	1-2-4-5-6	32.2069	0.0883255	0.379949	yes	CMR5
5	A	30.0673	2.27326	27.8386	38.2193	1-3-4-5-6	32.2069	0.0664326	0.34525	yes	CMR5
5	A	29.7148	3.13465	26.4403	40.4337	2-3-4-5-6	32.2069	0.0773788	0.470923	yes	CMR5
5	B	17.1458	1.30697	16.1914	22.8578	1-2-3-4-5	17.852	0.0395562	0.388806	yes	CMR5
5	B	15.9165	1.15355	15.1357	21.1879	1-2-3-4-6	17.852	0.10842	0.380249	yes	CMR5
5	B	15.5177	1.62527	14.2736	22.4177	1-2-3-5-6	17.852	0.130758	0.524828	yes	CMR5
5	B	17.28	1.40705	16.2236	23.326	1-2-4-5-6	17.852	0.0320384	0.411014	yes	CMR5
5	B	17.4474	1.52913	16.2652	23.8987	1-3-4-5-6	17.852	0.0226606	0.437514	yes	CMR5
5	B	12.4526	0.783191	12.0451	16.5439	2-3-4-5-6	17.852	0.30245	0.361272	yes	CMR5
5	C	27.5848	1.48934	26.3333	33.5368	1-2-3-4-5	28.0211	0.0155689	0.261141	yes	CMR5
6	A	32.2701	2.32211	29.9347	40.4412	1-2-3-4-5-6	32.2069	0.00196388	0.325579	yes	CMR6
6	B	16.8683	1.09201	16.1287	21.8567	1-2-3-4-5-6	17.852	0.0551019	0.339569	yes	CMR6

## Sheet: SurveyorExperience
surveyor	level of expereince
S1	expert
S2	expert
S3	novice
S4	novice
S5	novice
S6	expert
S7	expert
S8	expert
S9	novice
S10	expert
S11	novice
S12	novice
S13	novice
